# Supplementary material for: The Validation of the Perinatal Post-Traumatic Questionnaire in the Italian Population: Risk and Protective Factors
Source: J Clin Med. 2025 Jan 22;14(3):704. doi: 10.3390/jcm14030704 (PMC11818509; doi:10.3390/jcm14030704)
Supplement: Supplementary file 1 [file jcm-14-00704-s001.zip]

Archive with 1 entries (1 files):
- jcm-3400048-supplementary.pdf
